# Supplementary material for: Broadening the phenotypic and molecular spectrum of FINCA syndrome: Biallelic NHLRC2 variants in 15 novel individuals
Source: Eur J Hum Genet. 2023 May 15;31(8):905–17. doi: 10.1038/s41431-023-01382-0 (PMC10400545; doi:10.1038/s41431-023-01382-0)
Supplement: Supplementary file 8 — Supplementary Table 1 [file 41431_2023_1382_MOESM8_ESM.xlsx]

## Sheet: Tabelle1
	Fragment 1			Fragment 2
variant	fwd-1	rev-1	product length ca.	fwd-2	rev-2	product length ca.	on cDNA of:
NHLRC2 wildtype	TACCTCGAGatggcggcgcccggaggcc	TACTCTAGACTACTTGTCATCATCATCCTTGTAGTCaaatacatacctgagctctactggagctatg	2210 bp				wt
c.442G>T (p.Asp148Tyr)	NHLRC2 wildtype fwd	NHLRC2 wildtype rev	2210 bp				21-5294
c.2074G>T (p.Asp692Tyr)	NHLRC2 wildtype fwd	NHLRC2 wildtype rev	2210 bp				21-5247
c.97_99del (p.Glu33del)	NHLRC2 wildtype fwd	gaccaggctgtccttctgctgggtaacggc	120 bp	gccgttacccagcagaaggacagcctggtc	NHLRC2 wt rev OR Flag rev	2130 bp	wt OR plasmid NHLRC2-wt-pcDNA3
c.224A>T (p.Asp75Val)	NHLRC2 wildtype fwd	ctatttttccacatagaAccttgtagacagaaata	250 bp	tatttctgtctacaaggTtctatgtggaaaaatag	NHLRC2 wt rev OR Flag rev	2005 bp	wt OR plasmid NHLRC2-wt-pcDNA3
c.428A>C (p.His143Pro)	NHLRC2 wildtype fwd	tcattaaccatagggGgggtgatgttgtatc	450 bp	gatacaacatcacccCccctatggttaatga	NHLRC2 wt rev OR Flag rev	1800 bp	wt OR plasmid NHLRC2-wt-pcDNA3
c.998_1000del (p.Gln333del)	NHLRC2 wildtype fwd	ccaaggggaactaatgGGttgttctccttttgctc	1020 bp	gagcaaaaggagaacaaCCcattagttccccttgg	NHLRC2 wt rev OR Flag rev	1230 bp	wt OR plasmid NHLRC2-wt-pcDNA3
c.1013C>T (p.Pro338Leu)	NHLRC2 wildtype fwd	caaaaactacatcccaaAgggaactaatgggttg	1040 bp	caacccattagttcccTttgggatgtagtttttg	NHLRC2 wt rev OR Flag rev	1210 bp	wt OR plasmid NHLRC2-wt-pcDNA3
c.1094A>C (p.Gln365Pro)	NHLRC2 wildtype fwd	aggagtgcccatatcGgatgagtccctgcca	1120 bp	tggcagggactcatcCgatatgggcactcct	NHLRC2 wt rev OR Flag rev	1130 bp	wt OR plasmid NHLRC2-wt-pcDNA3
c.1385T>C (p.Phe462Ser)	NHLRC2 wildtype fwd	ctccatcaacatcaccaGaagcaaataaattcatg	1410 bp	catgaatttatttgcttCtggtgatgttgatggag	NHLRC2 wt rev OR Flag rev	840 bp	wt OR plasmid NHLRC2-wt-pcDNA3
Flag-Tag: GACTACAAGGATGATGATGACAAG
Primer: Flag rev: TACTCTAGACTACTTGTCATCATCATCCTTGTAGTC
for overlap-extension PCR assembly in pBlueScript (pSK):
pSK_Flag_fwd	CAAGGATGATGATGACAAGTAGTCTAGAAACATACGAGCCGGAAGCATA
pSK_NHLRC2_rev	ggcctccgggcgccgccatCTCGAGCCGGTACCCAATTCGCCCTAT
