# Supplementary material for: Broadening the phenotypic and molecular spectrum of FINCA syndrome: Biallelic NHLRC2 variants in 15 novel individuals
Source: Eur J Hum Genet. 2023 May 15;31(8):905–17. doi: 10.1038/s41431-023-01382-0 (PMC10400545; doi:10.1038/s41431-023-01382-0)
Supplement: Supplementary file 9 — Supplementary Table 2 [file 41431_2023_1382_MOESM9_ESM.xlsx]

## Sheet: Sheet1
chromosomal (GRCh37 / hg19)	cDNA (NM_198514.4)	protein (NP_940916.2)	ACMG classification	CADD	MutationTaster2021	Polyphen2	REVEL	PhyloP	EVE	Missense3D
10:115618332:A:T	c.224A>T	p.Asp75Val	likely pathogenic	27.5	pathogenic	damaging (0.985)	benign (0.4029)	8.818	uncertain (0.570)	no structrual damage
10:115636376:A:C	c.428A>C	p.His143Pro	likely pathogenic	26.1	pathogenic	damaging (1.000)	pathogenic (0.9309)	9.22	pathogenic (0.948)	structural damage (buried charge replaced + buried Pro introduced + cavity altered)
10:115636390:G:T	c.442G>T	p.Asp148Tyr	pathogenic	29.0	pathogenic	damaging (1.000)	pathogenic (0.9300)	9.741	pathogenic (0.957)	structural damage (buried charge replaced + buried H-bond breakage)
10:115644077:G:T	c.977G>T	p.Gly326Val	VUS	25.8	pathogenic	damaging (1.000)	uncertain (0.5370)	9.194	uncertain (0.495)	no structrual damage
10:115644113:C:T	c.1013C>T	p.Pro338Leu	likely pathogenic	27.2	pathogenic	damaging (1.000)	pathogenic (0.8389)	7.268	pathogenic (0.957)	structural damage (clash)
10:115657923:A:C	c.1094A>C	p.Gln365Pro	VUS	26.9	pathogenic	damaging (1.000)	pathogenic (0.9150)	9.072	pathogenic (0.936)	structural damage (buried Pro introduced + secondary structure altered + buried H-bond breakage + disallowed phi/psi)
10:115662243:T:C	c.1385T>C	p.Phe462Ser	VUS	31.0	pathogenic	damaging (1.000)	uncertain (0.5099)	6.072	pathogenic (0.919)	no structrual damage
10:115668188:G:T	c.2074G>T	p.Asp692Tyr	VUS	26.0	benign	damaging (0.981)	benign (0.2339)	4.842	uncertain (0.471)	no structrual damage
	literature
	our report
